# Supplementary material for: AML/Normal Progenitor Balance Instead of Total Tumor Load (MRD) Accounts for Prognostic Impact of Flowcytometric Residual Disease in AML
Source: Cancers (Basel). 2021 May 26;13(11):2597. doi: 10.3390/cancers13112597 (PMC8198261; doi:10.3390/cancers13112597)
Supplement: Supplementary file 1 [file cancers-13-02597-s001.zip]

Archive with 1 entries (1 files):
- cancers-1232557-supplementary.pdf
